# Supplementary material for: Treatments to post-stroke depression, which is more effective to HAMD improvement? A network meta-analysis
Source: Front Pharmacol. 2022 Dec 19;13:1035895. doi: 10.3389/fphar.2022.1035895 (PMC9806231; doi:10.3389/fphar.2022.1035895)
Supplement: Supplementary file 1 [file DataSheet1.zip]

Archive with 3 entries (3 files):
- SupplementaryMaterialFigureS1.pdf
- SupplementaryMaterialFigureS2.pdf
- SupplementaryMaterialTable1.docx
